# Supplementary material for: Human Rad51 Protein Requires Higher Concentrations of Calcium Ions for D-Loop Formation than for Oligonucleotide Strand Exchange
Source: Int J Mol Sci. 2024 Mar 24;25(7):3633. doi: 10.3390/ijms25073633 (PMC11011376; doi:10.3390/ijms25073633)
Supplement: Supplementary file 1 [file ijms-25-03633-s001.zip]

Archive with 1 entries (1 files):
- ijms-2869372-supplementary.pdf
